# Supplementary material for: Stroke and Alzheimer’s Disease: A Mendelian Randomization Study
Source: Front Genet. 2020 Jul 14;11:581. doi: 10.3389/fgene.2020.00581 (PMC7371994; doi:10.3389/fgene.2020.00581)
Supplement: Supplementary file 6 [file Table_1.XLSX]

## Sheet: Sheet1
Study	Number of stroke case	Mean age
METASTROKE	10307	67.4
NINDS-SIGN	7743	66.54
CHARGE	4348	75.8
EPIC-CVD	4347	70.1
Barcelona	520	69.1
Biobank Japan	16256	69.89
CADISP	555	43.73
COMPASS	5541	NA
DECODE	5520	78.7
GLASGOW	599	69.9
FINLAND	501	64
Hisayama	1113	69.7
HVH - All	805	68.3
INTERSTROKE	2429	64
MDC	202	62.9
RACE1	1218	50.1
RACE2	1167	NA
SAHLSIS	298	59.3
SDS	52	55.7
SIFAP	981	41.7
SLESS	NA	NA
UK young lacunar stroke DNA	1403	60.6
ICH	1545	67
IN TOTAL	60742(excluding COMPASS, RACE2, SLESS)	68.5
