# Supplementary material for: Stroke and Alzheimer’s Disease: A Mendelian Randomization Study
Source: Front Genet. 2020 Jul 14;11:581. doi: 10.3389/fgene.2020.00581 (PMC7371994; doi:10.3389/fgene.2020.00581)
Supplement: Supplementary file 7 [file Table_2.XLSX]

## Sheet: Sheet1
Consortium	Number of AD case	Mean age at onset
ADGC	10273	74.7
CHARGE	1315	82.7
EADI	2243	68.5
GERAD	3177	73
IN TOTAL	17008	74.18
